# Supplementary material for: Comparative Analysis of PRNP Gene Indel Polymorphism and Expression among Zhongdian Yellow Cattle, Zhongdian Yak, and Their Hybrids
Source: Animals (Basel). 2023 Nov 23;13(23):3627. doi: 10.3390/ani13233627 (PMC10705791; doi:10.3390/ani13233627)
Supplement: Supplementary file 1 [file animals-13-03627-s001.zip]

Archive with 2 entries (2 files):
- Suplementary Figure.pdf
- Suplementary Tables.pdf
